# Supplementary material for: Pre-Growth Culture Conditions Affect Type 1 Fimbriae-Dependent Adhesion of Salmonella
Source: Int J Mol Sci. 2020 Jun 12;21(12):4206. doi: 10.3390/ijms21124206 (PMC7352897; doi:10.3390/ijms21124206)
Supplement: Supplementary file 1 [file ijms-21-04206-s001.zip]

Archive with 4 entries (4 files):
- Supplementary_Figure 2.pdf
- Supplementary_Figure 3.pdf
- Supplementary_Figure 4.pdf
- Supplementary_Figure_1.pdf
